# Supplementary material for: Noncoding mutations target cis-regulatory elements of the FOXA1 plexus in prostate cancer
Source: Nat Commun. 2020 Jan 23;11:441. doi: 10.1038/s41467-020-14318-9 (PMC6978390; doi:10.1038/s41467-020-14318-9)
Supplement: Supplementary file 6 — Source Data [file 41467_2020_14318_MOESM6_ESM.xlsx]

## Sheet: Figure 4
Figure 4a				Figure 4b						Figure 4e						Figure 4f
Figure 4c			Figure 4d			Figure 4g			Figure 4h
Sample	FOXA1 Expression (%)	Clone	Sample	FOXA1 Expression (%)	Clone	Sample	FOXA1 Expression (%)	Clone	Sample	FOXA1 Expression (%)	Clone
CRE1	61.1493	1	CRE1	75.3512	1	CRE1	74.9899	1	CRE1	79.98	1
CRE1	71.9925	2	CRE1	82.7554	2	CRE1	79.8852	2	CRE1	56.1087	2
CRE1	70.0802	3	CRE1	77.0969	3	CRE1	79.5845	3	CRE1	73.6864	3
CRE1	82.6961	4	CRE1	66.5631	4	CRE1	66.6462	4	CRE1	81.1788	4
CRE1	64.3023	5	CRE2	68.0415	1	CRE2	49.188	1	CRE2	66.8873	1
CRE2	53.8798	1	CRE2	76.207	2	CRE2	57.0154	2	CRE2	56.3242	2
CRE2	55.5413	2	CRE2	72.1653	3	CRE2	70.2391	3	CRE2	57.0884	3
CRE2	47.3842	3	CRE2	64.3063	4	CRE2	46.0853	4	CRE2	76.3288	4
CRE2	77.9188	4	CRE3	82.1237	1	CRE3	59.6274	1	CRE3	51.573	1
CRE2	64.5329	5	CRE3	80.8076	2	CRE3	80.7383	2	CRE3	40.2895	2
CRE3	58.1226	1	CRE3	82.9596	3	CRE3	68.0305	3	CRE3	61.6131	3
CRE3	64.0355	2	CRE3	63.998	4	CRE3	75.3324	4	CRE3	78.3475	4
CRE3	67.4676	3	CRE4	82.6212	1	CRE4	79.5558	1	CRE4	82.1551	1
CRE3	78.9902	4	CRE4	84.4508	2	CRE4	79.325	2	CRE4	58.4547	2
CRE3	78.137	5	CRE4	81.4397	3	CRE4	70.9229	3	CRE4	87.1965	3
CRE4	73.1175	1	CRE4	70.8002	4	CRE4	79.859	4	CRE4	77.3859	4
CRE4	69.9894	2	CRE5	86.3141	1	CRE5	69.4229	1	CRE5	65.3176	1
CRE4	69.8469	3	CRE5	76.3899	2	CRE5	69.6925	2	CRE5	52.056	2
CRE4	89.1578	4	CRE5	79.9048	3	CRE5	65.6528	3	CRE5	66.0456	3
CRE4	79.8643	5	CRE5	70.0216	4	CRE5	73.9525	4	CRE5	77.3859	4
CRE5	75.2833	1	CRE6	85.1613	1	CRE6	69.7722	1	CRE6	81.1899	1
CRE5	75.632	2	CRE6	79.4884	2	CRE6	81.6157	2	CRE6	73.6875	2
CRE5	75.3181	3	CRE6	85.1303	3	CRE6	66.7115	3	CRE6	89.4979	3
CRE5	82.8416	4	CRE6	65.6844	4	CRE6	82.4861	4	CRE6	89.6435	4
CRE5	64.397	5	FOXA1 (+)	32.9601	1	FOXA1 (+)	28.0707	1	FOXA1 (+)	15.2238	1
CRE6	78.9105	1	FOXA1 (+)	15.6967	2	FOXA1 (+)	3.62355	2	FOXA1 (+)	9.16436	2
CRE6	71.5126	2	FOXA1 (+)	37.0151	3	FOXA1 (+)	29.0283	3	FOXA1 (+)	2.23373	3
CRE6	65.6558	3	FOXA1 (+)	1.05434	4	FOXA1 (+)	22.4263	4	FOXA1 (+)	18.5317	4
CRE6	91.6048	4	AAVS1 (-)	95.694	1	AAVS1 (-)	94.5465	1	AAVS1 (-)	98.7043	1
CRE6	69.9153	5	AAVS1 (-)	103.363	2	AAVS1 (-)	75.9672	2	AAVS1 (-)	79.9536	2
FOXA1 (+)	13.839	1	AAVS1 (-)	101.257	3	AAVS1 (-)	92.9838	3	AAVS1 (-)	95.0738	3
FOXA1 (+)	5.71653	2	AAVS1 (-)	89.5113	4	AAVS1 (-)	91.1021	4	AAVS1 (-)	99.5068	4
FOXA1 (+)	3.77649	3	Outside TAD (-)	120.501	1	Outside TAD (-)	83.2464	1	Outside TAD (-)	97.6449	1
FOXA1 (+)	26.1815	4	Outside TAD (-)	104.076	2	Outside TAD (-)	85.2602	2	Outside TAD (-)	90.9005	2
FOXA1 (+)	13.664	5	Outside TAD (-)	89.6197	3	Outside TAD (-)	95.9976	3	Outside TAD (-)	102.826	3
AAVS1 (-)	88.9933	1	Outside TAD (-)	86.9058	4	Outside TAD (-)	85.6846	4	Outside TAD (-)	96.21	4
AAVS1 (-)	96.8627	2	Inside TAD #1 (-)	95.9349	1	Inside TAD #1 (-)	98.9262	1	Inside TAD #1 (-)	116.282	1
AAVS1 (-)	95.3051	3	Inside TAD #1 (-)	100.415	2	Inside TAD #1 (-)	83.6224	2	Inside TAD #1 (-)	88.4426	2
AAVS1 (-)	109.135	4	Inside TAD #1 (-)	95.477	3	Inside TAD #1 (-)	99.9584	3	Inside TAD #1 (-)	101.52	3
AAVS1 (-)	97.7028	5	Inside TAD #1 (-)	91.6506	4	Inside TAD #1 (-)	88.9831	4	Inside TAD #1 (-)	97.074	4
Outside TAD (-)	98.3368	1	Inside TAD #2 (-)	95.4275	1	Inside TAD #2 (-)	85.9538	1	Inside TAD #2 (-)	98.2363	1
Outside TAD (-)	99.1436	2	Inside TAD #2 (-)	86.8246	2	Inside TAD #2 (-)	83.5696	2	Inside TAD #2 (-)	87.1742	2
Outside TAD (-)	95.2598	3	Inside TAD #2 (-)	97.629	3	Inside TAD #2 (-)	87.7747	3	Inside TAD #2 (-)	88.0689	3
Outside TAD (-)	110.097	4	Inside TAD #2 (-)	107.734	4	Inside TAD #2 (-)	89.5933	4	Inside TAD #2 (-)	91.752	4
Outside TAD (-)	94.42	5	Inside TAD #3 (-)	113.255	1	Inside TAD #3 (-)	83.6988	1	Inside TAD #3 (-)	97.2424	1
Inside TAD #1 (-)	78.693	1	Inside TAD #3 (-)	88.3671	2	Inside TAD #3 (-)	98.5036	2	Inside TAD #3 (-)	87.2188	2
Inside TAD #1 (-)	92.1636	2	Inside TAD #3 (-)	101.787	3	Inside TAD #3 (-)	81.2627	3	Inside TAD #3 (-)	84.1631	3
Inside TAD #1 (-)	66.2326	3	Inside TAD #3 (-)	89.9034	4	Inside TAD #3 (-)	88.1144	4	Inside TAD #3 (-)	93.786	4
Inside TAD #1 (-)	98.07	4
Inside TAD #1 (-)	84.9164	5
Inside TAD #2 (-)	90.0906	1
Inside TAD #2 (-)	91.8869	2
Inside TAD #2 (-)	85.3231	3
Inside TAD #2 (-)	108.766	4
Inside TAD #2 (-)	84.9845	5
Inside TAD #3 (-)	82.6833	1
Inside TAD #3 (-)	89.2866	2
Inside TAD #3 (-)	74.8691	3
Inside TAD #3 (-)	102.339	4
Inside TAD #3 (-)	88.8648	5

## Sheet: Figure 1
Figure 1e
Biological Replicate	Day	Cell Number	Treatment
Rep1	0	300000	siFOXA1 #1
Rep1	0	300000	siFOXA1 #2
Rep1	0	300000	Negative Control
Rep1	1	147000	siFOXA1 #1
Rep1	1	169000	siFOXA1 #2
Rep1	1	204000	Negative Control
Rep1	2	112500	siFOXA1 #1
Rep1	2	127500	siFOXA1 #2
Rep1	2	144000	Negative Control
Rep1	3	162000	siFOXA1 #1
Rep1	3	167000	siFOXA1 #2
Rep1	3	261000	Negative Control
Rep1	4	150000	siFOXA1 #1
Rep1	4	177000	siFOXA1 #2
Rep1	4	450000	Negative Control
Rep1	5	144000	siFOXA1 #1
Rep1	5	175000	siFOXA1 #2
Rep1	5	540000	Negative Control
Rep2	0	300000	siFOXA1 #1
Rep2	0	300000	siFOXA1 #2
Rep2	0	300000	Negative Control
Rep2	1	135000	siFOXA1 #1
Rep2	1	167000	siFOXA1 #2
Rep2	1	216000	Negative Control
Rep2	2	120000	siFOXA1 #1
Rep2	2	129000	siFOXA1 #2
Rep2	2	177000	Negative Control
Rep2	3	153000	siFOXA1 #1
Rep2	3	160000	siFOXA1 #2
Rep2	3	255000	Negative Control
Rep2	4	160000	siFOXA1 #1
Rep2	4	176500	siFOXA1 #2
Rep2	4	435000	Negative Control
Rep2	5	150000	siFOXA1 #1
Rep2	5	177500	siFOXA1 #2
Rep2	5	630000	Negative Control
Rep3	0	300000	siFOXA1 #1
Rep3	0	300000	siFOXA1 #2
Rep3	0	300000	Negative Control
Rep3	1	147000	siFOXA1 #1
Rep3	1	156000	siFOXA1 #2
Rep3	1	165000	Negative Control
Rep3	2	79500	siFOXA1 #1
Rep3	2	108000	siFOXA1 #2
Rep3	2	141000	Negative Control
Rep3	3	111000	siFOXA1 #1
Rep3	3	132000	siFOXA1 #2
Rep3	3	247500	Negative Control
Rep3	4	135000	siFOXA1 #1
Rep3	4	168500	siFOXA1 #2
Rep3	4	435000	Negative Control
Rep3	5	141000	siFOXA1 #1
Rep3	5	172000	siFOXA1 #2
Rep3	5	585000	Negative Control
Figure 1f
Biological Replicate	Day	Cell Number	Treatment
Rep1	0	300000	siFOXA1 #1
Rep1	0	300000	siFOXA1 #2
Rep1	0	300000	Negative Control
Rep1	1	147000	siFOXA1 #1
Rep1	1	169000	siFOXA1 #2
Rep1	1	204000	Negative Control
Rep1	2	190000	siFOXA1 #1
Rep1	2	178330	siFOXA1 #2
Rep1	2	216660	Negative Control
Rep1	3	203313	siFOXA1 #1
Rep1	3	218310	siFOXA1 #2
Rep1	3	208315	Negative Control
Rep1	4	62375	siFOXA1 #1
Rep1	4	250000	siFOXA1 #2
Rep1	4	512500	Negative Control
Rep1	5	66250	siFOXA1 #1
Rep1	5	362500	siFOXA1 #2
Rep1	5	762500	Negative Control
Rep2	0	300000	siFOXA1 #1
Rep2	0	300000	siFOXA1 #2
Rep2	0	300000	Negative Control
Rep2	1	135000	siFOXA1 #1
Rep2	1	167000	siFOXA1 #2
Rep2	1	216000	Negative Control
Rep2	2	276600	siFOXA1 #1
Rep2	2	298300	siFOXA1 #2
Rep2	2	248330	Negative Control
Rep2	3	140000	siFOXA1 #1
Rep2	3	212500	siFOXA1 #2
Rep2	3	230000	Negative Control
Rep2	4	76875	siFOXA1 #1
Rep2	4	261250	siFOXA1 #2
Rep2	4	500000	Negative Control
Rep2	5	108750	siFOXA1 #1
Rep2	5	387500	siFOXA1 #2
Rep2	5	812500	Negative Control
Rep3	0	300000	siFOXA1 #1
Rep3	0	300000	siFOXA1 #2
Rep3	0	300000	Negative Control
Rep3	1	147000	siFOXA1 #1
Rep3	1	156000	siFOXA1 #2
Rep3	1	165000	Negative Control
Rep3	2	216645	siFOXA1 #1
Rep3	2	193314	siFOXA1 #2
Rep3	2	133320	Negative Control
Rep3	3	130000	siFOXA1 #1
Rep3	3	135000	siFOXA1 #2
Rep3	3	203750	Negative Control
Rep3	4	91250	siFOXA1 #1
Rep3	4	137500	siFOXA1 #2
Rep3	4	450000	Negative Control
Rep3	5	96250	siFOXA1 #1
Rep3	5	418750	siFOXA1 #2
Rep3	5	787500	Negative Control

## Sheet: Figure 5
Figure 5a, b
Sample	FOXA1 Expression (%)	Biological Replicate
CRE1	73.8822	1
CRE1	69.8068	2
CRE1	81.3912	3
CRE1	62.7276	4
CRE1	65.5913	5
CRE2	73.4153	1
CRE2	67.6126	2
CRE2	75.6294	3
CRE2	54.5242	4
CRE2	48.9181	5
CRE3	71.67	1
CRE3	71.2012	2
CRE3	48.0381	3
CRE3	73.8916	4
CRE3	82.0953	5
CRE4	76.5988	1
CRE4	77.6054	2
CRE4	83.8254	3
CRE4	67.9658	4
CRE4	71.4164	5
CRE5	91.2875	1
CRE5	78.9943	2
CRE5	55.0857	3
CRE5	75.9436	4
CRE5	80.3078	5
CRE6	88.8891	1
CRE6	68.7999	2
CRE6	51.2428	3
CRE6	77.0855	4
CRE6	79.8297	5
FOXA1 (+)	4.71485	1
FOXA1 (+)	5.78331	2
FOXA1 (+)	3.53014	3
FOXA1 (+)	2.7694	4
FOXA1 (+)	2.38341	5
AAVS1 (-)	107.2	1
AAVS1 (-)	108.006	2
AAVS1 (-)	101.672	3
AAVS1 (-)	94.6627	4
AAVS1 (-)	107.471	5
Outside TAD (-)	103.822	1
Outside TAD (-)	91.0831	2
Outside TAD (-)	94.7263	3
Outside TAD (-)	101.34	4
Outside TAD (-)	95.5104	5
Inside TAD #1 (-)	101.574	1
Inside TAD #1 (-)	96.7693	2
Inside TAD #1 (-)	95.2648	3
Inside TAD #1 (-)	83.3518	4
Inside TAD #1 (-)	90.0318	5
Inside TAD #2 (-)	106.546	1
Inside TAD #2 (-)	107.902	2
Inside TAD #2 (-)	108.959	3
Inside TAD #2 (-)	102.448	4
Inside TAD #2 (-)	104.267	5
Inside TAD #3 (-)	99.0414	1
Inside TAD #3 (-)	86.0705	2
Inside TAD #3 (-)	109.063	3
Inside TAD #3 (-)	87.733	4
Inside TAD #3 (-)	95.7534	5
CRE1 + CRE2	51.3727	1
CRE1 + CRE2	52.0145	2
CRE1 + CRE2	54.6952	3
CRE1 + CRE2	55.2597	4
CRE1 + CRE2	44.0377	5
CRE2 + CRE4	51.8655	1
CRE2 + CRE4	44.7365	2
CRE2 + CRE4	51.1053	3
CRE2 + CRE4	49.0445	4
CRE2 + CRE4	51.1776	5
CRE4 + CRE1	52.7071	1
CRE4 + CRE1	50.3203	2
CRE4 + CRE1	62.9196	3
CRE4 + CRE1	57.9335	4
CRE4 + CRE1	50.3278	5
Intra-TAD (-) #1 + #2	79.1856	1
Intra-TAD (-) #1 + #2	78.5895	2
Intra-TAD (-) #1 + #2	157.919	3
Intra-TAD (-) #1 + #2	78.542	4
Intra-TAD (-) #1 + #2	83.8954	5
Intra-TAD (-) #2 + #3	83.1506	1
Intra-TAD (-) #2 + #3	85.8449	2
Intra-TAD (-) #2 + #3	82.4518	3
Intra-TAD (-) #2 + #3	84.0075	4
Intra-TAD (-) #2 + #3	85.8725	5
Intra-TAD (-) #3 + #1	81.4773	1
Intra-TAD (-) #3 + #1	97.5261	2
Intra-TAD (-) #3 + #1	76.1465	3
Intra-TAD (-) #3 + #1	90.2	4
Intra-TAD (-) #3 + #1	85.6913	5
Figure 5c
Region	FOXA1 Expression (%)	Bio. Replicate
CRE1	88.543	1
CRE1	79.9181	2
CRE1	76.2599	3
CRE2	64.7784	1
CRE2	63.4398	2
CRE2	81.3769	3
CRE3	85.2237	1
CRE3	88.4426	2
CRE3	81.2768	3
CRE4	88.6954	1
CRE4	83.6774	2
CRE4	92.7194	3
CRE5	60.334	1
CRE5	58.738	2
CRE5	75.3417	3
CRE6	53.6427	1
CRE6	47.6012	2
CRE6	60.7018	3
FOXA1 Promoter (+)	53.4678	1
FOXA1 Promoter (+)	50.6117	2
FOXA1 Promoter (+)	51.5039	3
AAVS1 (-)	96.9283	1
AAVS1 (-)	97.3149	2
AAVS1 (-)	109.015	3
Chr14 (-)	100	1
Chr14 (-)	100	2
Chr14 (-)	100	3
Figure 5d
Element	Cells (%)	Replicate
CRE1	49.1667	1
CRE1	55.7143	2
CRE1	69.2308	3
CRE2	66.6667	1
CRE2	64.2857	2
CRE2	84.6154	3
CRE3	60.8333	1
CRE3	57.1429	2
CRE3	84.6154	3
CRE4	50	1
CRE4	78.5714	2
CRE4	61.5385	3
CRE5	58.3333	1
CRE5	52.8571	2
CRE5	63.8462	3
CRE6	48.3333	1
CRE6	48.5714	2
CRE6	69.2308	3
FOXA1 Promoter (+)	50	1
FOXA1 Promoter (+)	50	2
FOXA1 Promoter (+)	50.7692	3
AAVS1 (-)	133.333	1
AAVS1 (-)	92.8571	2
AAVS1 (-)	107.692	3
Chr14 (-)	100	1
Chr14 (-)	100	2
Chr14 (-)	100	3

## Sheet: Figure 6
Figure 6b: Chr14: 37,887,005 (A>G)			Figure 6c: Chr14: 37,887,437 (G>T)			Figure 6d: Chr14: 37,904,343 (A>T)			Figure 6e: Chr14: 37,905,854 (A>G)			Figure 6f: Chr14: 37,906,009 (T>C)			Figure 6g: Chr14: 38,036,543 (A>G)			Figure 6h: Chr14: 38,055,269 (C>G)			Figure 6i: Chr14: 38,055,908 (T>C)			Figure 6j: Chr14: 38,056,977 (T>G)			Figure 6k: Chr14: 38,127,842 (T>C)
Replicate	Relative Luciferase Ratio	Variant	Replicate	Relative Luciferase Ratio	Variant	Replicate	Relative Luciferase Ratio	Variant	Replicate	Relative Luciferase Ratio	Variant	Replicate	Relative Luciferase Ratio	Variant	Replicate	Relative Luciferase Ratio	Variant	Replicate	Relative Luciferase Ratio	Variant	Replicate	Relative Luciferase Ratio	Variant	Replicate	Relative Luciferase Ratio	Variant	Replicate	Relative Luciferase Ratio	Variant
Rep1	6.55642	Wild Type	Rep1	5.30002	Wild Type	Rep1	5.69388	Wild Type	Rep1	16.3639	Wild Type	Rep1	7.11719	Wild Type	Rep1	6.21346	Wild Type	Rep1	4.32161	Wild Type	Rep1	6.77072	Wild Type	Rep1	15.7001	Wild Type	Rep1	11.5007	Wild Type
Rep2	6.55894	Wild Type	Rep2	4.45219	Wild Type	Rep2	6.70392	Wild Type	Rep2	17.8368	Wild Type	Rep2	7.70751	Wild Type	Rep2	5.52644	Wild Type	Rep2	4.8984	Wild Type	Rep2	6.37057	Wild Type	Rep2	13.6288	Wild Type	Rep2	7.37195	Wild Type
Rep3	7.05219	Wild Type	Rep3	5.93862	Wild Type	Rep3	7.35992	Wild Type	Rep3	15.3043	Wild Type	Rep3	6.54202	Wild Type	Rep3	5.65181	Wild Type	Rep3	5.88192	Wild Type	Rep3	6.43705	Wild Type	Rep3	15.0092	Wild Type	Rep3	9.80874	Wild Type
Rep4	7.06135	Wild Type	Rep4	4.49192	Wild Type	Rep4	6.44901	Wild Type	Rep4	15.2409	Wild Type	Rep4	6.19053	Wild Type	Rep4	5.53001	Wild Type	Rep4	6.61198	Wild Type	Rep4	6.22095	Wild Type	Rep4	17.7891	Wild Type	Rep1	13.4694	Mutant
Rep5	5.31369	Wild Type	Rep5	5.43968	Wild Type	Rep5	5.7625	Wild Type	Rep5	18.1719	Wild Type	Rep5	7.83084	Wild Type	Rep5	6.64499	Wild Type	Rep5	5.07334	Wild Type	Rep5	5.70208	Wild Type	Rep5	15.5757	Wild Type	Rep2	10.792	Mutant
Rep1	11.1719	Mutant	Rep1	5.03387	Mutant	Rep1	8.37842	Mutant	Rep1	19.5825	Mutant	Rep1	12.537	Mutant	Rep1	8.85145	Mutant	Rep1	7.0397	Mutant	Rep1	6.88662	Mutant	Rep1	18.0263	Mutant	Rep3	10.839	Mutant
Rep2	9.31128	Mutant	Rep2	4.33075	Mutant	Rep2	9.51226	Mutant	Rep2	23.6873	Mutant	Rep2	11.7759	Mutant	Rep2	9.53769	Mutant	Rep2	6.93018	Mutant	Rep2	7.54484	Mutant	Rep2	14.8499	Mutant
Rep3	12.0466	Mutant	Rep3	7.0881	Mutant	Rep3	7.42875	Mutant	Rep3	19.9948	Mutant	Rep3	11.3438	Mutant	Rep3	6.85762	Mutant	Rep3	7.02185	Mutant	Rep3	6.15904	Mutant	Rep3	16.9426	Mutant
Rep4	10.6394	Mutant	Rep4	5.64292	Mutant	Rep4	9.94565	Mutant	Rep4	19.7419	Mutant	Rep4	11.3195	Mutant	Rep4	7.26425	Mutant	Rep4	8.3296	Mutant	Rep4	6.85431	Mutant	Rep4	15.3205	Mutant
Rep5	10.4244	Mutant	Rep5	4.26196	Mutant	Rep5	7.96006	Mutant	Rep5	23.1607	Mutant	Rep5	13.61	Mutant	Rep5	10.1067	Mutant	Rep5	7.83321	Mutant	Rep5	6.5933	Mutant	Rep5	14.9545	Mutant
Figure 6o: Chr14: 37,887,005 (A>G)						Figure 6l: Chr14: 37,904,343 (A>T)			Figure 6m: Chr14: 37,905,854 (A>G)			Figure 6n: Chr14: 37,906,009 (T>C)			Figure 6p: Chr14: 38,036,543 (A>G)			Figure 6q: Chr14: 38,055,269 (C>G)
Mutation-Replicate	Fold-Change (Mut/Wt)	Transcription Factor				Mutation-Replicate	Fold-Change (Mut/Wt)	Transcription Factor	Mutation-Replicate	Fold-Change (Mut/Wt)	Transcription Factor	Mutation-Replicate	Fold-Change (Mut/Wt)	Transcription Factor	Mutation-Replicate	Fold-Change (Mut/Wt)	Transcription Factor	Mutation-Replicate	Fold-Change (Mut/Wt)	Transcription Factor
Chr14: 37,887,005-Rep1	1.07679	FOXA1				Chr14: 37,904,343-Rep1	1.94119	FOXA1	Chr14: 37,905,854-Rep1	1.34515	FOXA1	Chr14: 37,906,009-Rep1	1.30065	FOXA1	Chr14: 38,036,543-Rep1	1.17447	FOXA1	Chr14: 38,055,269-Rep1	1.1941	FOXA1
Chr14: 37,887,005-Rep2	1.19049	FOXA1				Chr14: 37,904,343-Rep2	1.38275	FOXA1	Chr14: 37,905,854-Rep2	1.59668	FOXA1	Chr14: 37,906,009-Rep2	1.30704	FOXA1	Chr14: 38,036,543-Rep2	0.873473	FOXA1	Chr14: 38,055,269-Rep2	1.19027	FOXA1
Chr14: 37,887,005-Rep3	1.01665	FOXA1				Chr14: 37,904,343-Rep3	1.38905	FOXA1	Chr14: 37,905,854-Rep3	1.30802	FOXA1	Chr14: 37,906,009-Rep3	1.2649	FOXA1	Chr14: 38,036,543-Rep3	1.05848	FOXA1	Chr14: 38,055,269-Rep3	1.22691	FOXA1
Chr14: 37,887,005-Rep1	1.33676	AR				Chr14: 37,904,343-Rep1	1.33233	AR	Chr14: 37,905,854-Rep1	1.34942	AR	Chr14: 37,906,009-Rep1	1.30811	AR	Chr14: 38,036,543-Rep1	1.18808	AR	Chr14: 38,055,269-Rep1	1.38753	AR
Chr14: 37,887,005-Rep2	1.30539	AR				Chr14: 37,904,343-Rep2	1.25258	AR	Chr14: 37,905,854-Rep2	1.31287	AR	Chr14: 37,906,009-Rep2	1.26853	AR	Chr14: 38,036,543-Rep2	1.00508	AR	Chr14: 38,055,269-Rep2	1.23886	AR
Chr14: 37,887,005-Rep3	1.27372	AR				Chr14: 37,904,343-Rep3	1.32392	AR	Chr14: 37,905,854-Rep3	1.31299	AR	Chr14: 37,906,009-Rep3	1.23494	AR	Chr14: 38,036,543-Rep3	1.11462	AR	Chr14: 38,055,269-Rep3	1.20415	AR
Chr14: 37,887,005-Rep1	1.17367	HOXB13				Chr14: 37,904,343-Rep1	0.956619	HOXB13	Chr14: 37,905,854-Rep1	1.09027	HOXB13	Chr14: 37,906,009-Rep1	1.07223	HOXB13	Chr14: 38,036,543-Rep1	1.08929	HOXB13	Chr14: 38,055,269-Rep1	1.02343	HOXB13
Chr14: 37,887,005-Rep2	1.05482	HOXB13				Chr14: 37,904,343-Rep2	0.904999	HOXB13	Chr14: 37,905,854-Rep2	0.867093	HOXB13	Chr14: 37,906,009-Rep2	1.07831	HOXB13	Chr14: 38,036,543-Rep2	1.32997	HOXB13	Chr14: 38,055,269-Rep2	1.15548	HOXB13
Chr14: 37,887,005-Rep3	1.14603	HOXB13				Chr14: 37,904,343-Rep3	1.20006	HOXB13	Chr14: 37,905,854-Rep3	1.21986	HOXB13	Chr14: 37,906,009-Rep3	1.22359	HOXB13	Chr14: 38,036,543-Rep3	0.707801	HOXB13	Chr14: 38,055,269-Rep3	1.07038	HOXB13
Chr14: 37,887,005-Rep1	1.25257	SOX9				Chr14: 37,904,343-Rep1	1.02852	SOX9	Chr14: 37,905,854-Rep1	0.922383	SOX9	Chr14: 37,906,009-Rep1	1.01359	SOX9	Chr14: 38,036,543-Rep1	0.947743	SOX9	Chr14: 38,055,269-Rep1	1.10523	SOX9
Chr14: 37,887,005-Rep2	1.06859	SOX9				Chr14: 37,904,343-Rep2	0.961919	SOX9	Chr14: 37,905,854-Rep2	0.96123	SOX9	Chr14: 37,906,009-Rep2	1.05748	SOX9	Chr14: 38,036,543-Rep2	0.95908	SOX9	Chr14: 38,055,269-Rep2	0.896707	SOX9
Chr14: 37,887,005-Rep3	1.06348	SOX9				Chr14: 37,904,343-Rep3	1.18606	SOX9	Chr14: 37,905,854-Rep3	0.960473	SOX9	Chr14: 37,906,009-Rep3	0.966168	SOX9	Chr14: 38,036,543-Rep3	0.902993	SOX9	Chr14: 38,055,269-Rep3	1.01746	SOX9
Chr14: 37,887,005-Rep1	1.22786	NKX3.1				Chr14: 37,904,343-Rep1	1.2303	NKX3.1	Chr14: 37,905,854-Rep1	0.864984	NKX3.1	Chr14: 37,906,009-Rep1	1.04269	NKX3.1	Chr14: 38,036,543-Rep1	0.96573	NKX3.1	Chr14: 38,055,269-Rep1	1.04804	NKX3.1
Chr14: 37,887,005-Rep2	1.24652	NKX3.1				Chr14: 37,904,343-Rep2	1.10257	NKX3.1	Chr14: 37,905,854-Rep2	0.91564	NKX3.1	Chr14: 37,906,009-Rep2	0.9179	NKX3.1	Chr14: 38,036,543-Rep2	0.869039	NKX3.1	Chr14: 38,055,269-Rep2	1.00849	NKX3.1
Chr14: 37,887,005-Rep3	1.06819	NKX3.1				Chr14: 37,904,343-Rep3	1.04374	NKX3.1	Chr14: 37,905,854-Rep3	1.1696	NKX3.1	Chr14: 37,906,009-Rep3	1.11504	NKX3.1	Chr14: 38,036,543-Rep3	0.919679	NKX3.1	Chr14: 38,055,269-Rep3	0.858524	NKX3.1
Chr14: 37,887,005-Rep1	1.34141	GATA2				Chr14: 37,904,343-Rep1	1.34048	GATA2	Chr14: 37,905,854-Rep1	1.10562	GATA2	Chr14: 37,906,009-Rep1	1.04753	GATA2	Chr14: 38,036,543-Rep1	1.05779	GATA2	Chr14: 38,055,269-Rep1	1.01905	GATA2
Chr14: 37,887,005-Rep2	1.11302	GATA2				Chr14: 37,904,343-Rep2	1.11175	GATA2	Chr14: 37,905,854-Rep2	0.980581	GATA2	Chr14: 37,906,009-Rep2	1.02558	GATA2	Chr14: 38,036,543-Rep2	1.3684	GATA2	Chr14: 38,055,269-Rep2	1.11632	GATA2
Chr14: 37,887,005-Rep3	1.30248	GATA2				Chr14: 37,904,343-Rep3	1.30196	GATA2	Chr14: 37,905,854-Rep3	0.981973	GATA2	Chr14: 37,906,009-Rep3	1.00842	GATA2	Chr14: 38,036,543-Rep3	0.992528	GATA2	Chr14: 38,055,269-Rep3	1.00927	GATA2
Chr14: 37,887,005-Rep1	1.19779	FOXP1				Chr14: 37,904,343-Rep1	1.36695	FOXP1	Chr14: 37,905,854-Rep1	1.2846	FOXP1	Chr14: 37,906,009-Rep1	1.26853	FOXP1	Chr14: 38,036,543-Rep1	1.03302	FOXP1	Chr14: 38,055,269-Rep1	1.24063	FOXP1
Chr14: 37,887,005-Rep2	1.20592	FOXP1				Chr14: 37,904,343-Rep2	1.28916	FOXP1	Chr14: 37,905,854-Rep2	0.998218	FOXP1	Chr14: 37,906,009-Rep2	1.23494	FOXP1	Chr14: 38,036,543-Rep2	1.14672	FOXP1	Chr14: 38,055,269-Rep2	1.09867	FOXP1
Chr14: 37,887,005-Rep3	1.27491	FOXP1				Chr14: 37,904,343-Rep3	1.3354	FOXP1	Chr14: 37,905,854-Rep3	0.845558	FOXP1	Chr14: 37,906,009-Rep3	1.24388	FOXP1	Chr14: 38,036,543-Rep3	0.946686	FOXP1	Chr14: 38,055,269-Rep3	1.04264	FOXP1
Figure 6b

## Sheet: Supp. Figure 3
Supplementary Figure 3b
Biological Replicate	FOXA1 Expression (%)	siRNA Treatment
1	8.83614	siRNA #1
2	16.0514	siRNA #1
3	8.64242	siRNA #1
1	15.9452	siRNA #2
2	7.59648	siRNA #2
3	10.1084	siRNA #2
1	100	siControl
2	100	siControl
3	100	siControl

## Sheet: Supp. Figure 6
Supplementary Figure 6
Region	Edit Efficiency (%)	FOXA1 Expression (%)	Clone
CRE1	92.0086	61.1493	1
CRE1	98.8958	71.9925	2
CRE1	98.7372	70.0802	3
CRE1	76.1243	82.6961	4
CRE1	99.5574	64.3023	5
CRE2	68.7648	53.8798	1
CRE2	84.8638	55.5413	2
CRE2	83.7735	47.3842	3
CRE2	55.6969	77.9188	4
CRE2	83.3089	64.5329	5
CRE3	89.8019	58.1226	1
CRE3	94.3067	64.0355	2
CRE3	93.2704	67.4676	3
CRE3	88.5094	78.9902	4
CRE3	85.5028	78.137	5
CRE4	63.1274	73.1175	1
CRE4	84.8747	69.9894	2
CRE4	82.4174	69.8469	3
CRE4	38.344	89.1578	4
CRE4	50.0918	79.8643	5
CRE5	94.0922	75.2833	1
CRE5	97.0808	75.632	2
CRE5	91.978	75.3181	3
CRE5	85.8577	82.8416	4
CRE5	95.8156	64.397	5
CRE6	65.7918	78.9105	1
CRE6	89.7252	71.5126	2
CRE6	76.2382	65.6558	3
CRE6	36.3423	91.6048	4
CRE6	67.9061	69.9153	5

## Sheet: Supp. Figure 7
Supplementary Figure 7a
Region	Expression (%)	Clone	Gene
CRE1	52.3977	1	MIPOL1
CRE1	67.9046	2	MIPOL1
CRE1	61.1462	3	MIPOL1
CRE1	67.2961	4	MIPOL1
CRE1	59.0535	5	MIPOL1
CRE2	40.6698	1	MIPOL1
CRE2	57.7709	2	MIPOL1
CRE2	52.0615	3	MIPOL1
CRE2	62.7186	4	MIPOL1
CRE2	44.8431	5	MIPOL1
CRE3	79.7502	1	MIPOL1
CRE3	107.649	2	MIPOL1
CRE3	90.6165	3	MIPOL1
CRE3	110.24	4	MIPOL1
CRE3	88.2558	5	MIPOL1
CRE4	86.4605	1	MIPOL1
CRE4	109.994	2	MIPOL1
CRE4	91.4522	3	MIPOL1
CRE4	97.3389	4	MIPOL1
CRE4	100.428	5	MIPOL1
CRE5	88.9289	1	MIPOL1
CRE5	113.336	2	MIPOL1
CRE5	96.4797	3	MIPOL1
CRE5	106.719	4	MIPOL1
CRE5	92.4932	5	MIPOL1
CRE6	87.4785	1	MIPOL1
CRE6	123.338	2	MIPOL1
CRE6	99.0072	3	MIPOL1
CRE6	112.036	4	MIPOL1
CRE6	88.3832	5	MIPOL1
AAVS1 (-)	93.5542	1	MIPOL1
AAVS1 (-)	119.905	2	MIPOL1
AAVS1 (-)	88.6464	3	MIPOL1
AAVS1 (-)	95.3512	4	MIPOL1
AAVS1 (-)	92.3856	5	MIPOL1
Outisde TAD (-)	97.8007	1	MIPOL1
Outisde TAD (-)	108.209	2	MIPOL1
Outisde TAD (-)	102.326	3	MIPOL1
Outisde TAD (-)	99.7064	4	MIPOL1
Outisde TAD (-)	91.6906	5	MIPOL1
Supplementary Figure 7b
Region	Expression (%)	Clone	Gene
CRE1	57.8931	1	TTC6
CRE1	47.1609	2	TTC6
CRE1	42.6137	3	TTC6
CRE1	42.1863	4	TTC6
CRE1	45.637	5	TTC6
CRE2	46.0939	1	TTC6
CRE2	36.2118	2	TTC6
CRE2	20.5371	3	TTC6
CRE2	43.0409	4	TTC6
CRE2	23.9935	5	TTC6
CRE3	40.1547	1	TTC6
CRE3	56.2498	2	TTC6
CRE3	44.7224	3	TTC6
CRE3	56.0926	4	TTC6
CRE3	25.2956	5	TTC6
CRE4	72.2023	1	TTC6
CRE4	53.2479	2	TTC6
CRE4	49.4287	3	TTC6
CRE4	56.381	4	TTC6
CRE4	44.0387	5	TTC6
CRE5	61.4092	1	TTC6
CRE5	65.767	2	TTC6
CRE5	66.8161	3	TTC6
CRE5	52.0578	4	TTC6
CRE5	38.2603	5	TTC6
CRE6	43.4207	1	TTC6
CRE6	56.745	2	TTC6
CRE6	42.8115	3	TTC6
CRE6	41.4041	4	TTC6
CRE6	54.8285	5	TTC6
AAVS1	98.6821	1	TTC6
AAVS1	98.5724	2	TTC6
AAVS1	93.3336	3	TTC6
AAVS1	88.6286	4	TTC6
AAVS1	93.4713	5	TTC6
Outisde TAD	100.897	1	TTC6
Outside TAD	97.6909	2	TTC6
Outside TAD	100.724	3	TTC6
Outside TAD	90.216	4	TTC6
Outside TAD	96.9195	5	TTC6
Supplementary Figure 7d
Region	Expression (%)	Clone	Gene
CRE1	177.708	1	GRIN3A
CRE1	119.018	2	GRIN3A
CRE1	153.737	3	GRIN3A
CRE1	120.01	4	GRIN3A
CRE1	120.606	5	GRIN3A
CRE2	216.699	1	GRIN3A
CRE2	163.246	2	GRIN3A
CRE2	158.982	3	GRIN3A
CRE2	156.949	4	GRIN3A
CRE2	157.014	5	GRIN3A
CRE3	203.09	1	GRIN3A
CRE3	131.919	2	GRIN3A
CRE3	126.77	3	GRIN3A
CRE3	120.41	4	GRIN3A
CRE3	140.897	5	GRIN3A
CRE4	171.612	1	GRIN3A
CRE4	105.706	2	GRIN3A
CRE4	126.71	3	GRIN3A
CRE4	124.863	4	GRIN3A
CRE4	131.573	5	GRIN3A
CRE5	171.378	1	GRIN3A
CRE5	121.061	2	GRIN3A
CRE5	127.313	3	GRIN3A
CRE5	116.122	4	GRIN3A
CRE5	121.161	5	GRIN3A
CRE6	154.147	1	GRIN3A
CRE6	120.426	2	GRIN3A
CRE6	110.174	3	GRIN3A
CRE6	127.451	4	GRIN3A
CRE6	122.883	5	GRIN3A
FOXA1	258.187	1	GRIN3A
FOXA1	231.337	2	GRIN3A
FOXA1	206.205	3	GRIN3A
FOXA1	226.387	4	GRIN3A
FOXA1	217.778	5	GRIN3A
AAVS1 (-)	119.402	1	GRIN3A
AAVS1 (-)	96.1689	2	GRIN3A
AAVS1 (-)	104.55	3	GRIN3A
AAVS1 (-)	95.9586	4	GRIN3A
AAVS1 (-)	106.195	5	GRIN3A
Outside TAD (-)	117.553	1	GRIN3A
Outside TAD (-)	94.0938	2	GRIN3A
Outside TAD (-)	114.387	3	GRIN3A
Outside TAD (-)	106.39	4	GRIN3A
Outside TAD (-)	106.368	5	GRIN3A
Supplementary Figure 7e
Region	Expression (%)	Clone	Gene
CRE1	163.167	1	SNAI2
CRE1	285.541	2	SNAI2
CRE1	121.32	3	SNAI2
CRE1	213.731	4	SNAI2
CRE1	139.937	5	SNAI2
CRE2	151.674	1	SNAI2
CRE2	197.328	2	SNAI2
CRE2	139.398	3	SNAI2
CRE2	229.712	4	SNAI2
CRE2	157.014	5	SNAI2
CRE3	181.076	1	SNAI2
CRE3	157.466	2	SNAI2
CRE3	103.91	3	SNAI2
CRE3	230.477	4	SNAI2
CRE3	149.982	5	SNAI2
CRE4	147.933	1	SNAI2
CRE4	157.898	2	SNAI2
CRE4	94.108	3	SNAI2
CRE4	191.292	4	SNAI2
CRE4	131.274	5	SNAI2
CRE5	159.318	1	SNAI2
CRE5	135.063	2	SNAI2
CRE5	117.534	3	SNAI2
CRE5	224.948	4	SNAI2
CRE5	132.847	5	SNAI2
CRE6	125.36	1	SNAI2
CRE6	132.628	2	SNAI2
CRE6	104.431	3	SNAI2
CRE6	210.998	4	SNAI2
CRE6	117.158	5	SNAI2
FOXA1	249.601	1	SNAI2
FOXA1	347.596	2	SNAI2
FOXA1	202.818	3	SNAI2
FOXA1	328.348	4	SNAI2
FOXA1	218.084	5	SNAI2
AAVS1 (-)	114.2	1	SNAI2
AAVS1 (-)	106.652	2	SNAI2
AAVS1 (-)	79.8599	3	SNAI2
AAVS1 (-)	140.57	4	SNAI2
AAVS1 (-)	100.518	5	SNAI2
Outside TAD (-)	112.593	1	SNAI2
Outside TAD (-)	109.162	2	SNAI2
Outside TAD (-)	66.9525	3	SNAI2
Outside TAD (-)	131.957	4	SNAI2
Outside TAD (-)	89.7187	5	SNAI2
Supplementary Figure 7f
Region	Expression (%)	Clone	Gene
CRE1	74.4543	1	ACPP
CRE1	71.0537	2	ACPP
CRE1	81.2254	3	ACPP
CRE1	84.9583	4	ACPP
CRE1	55.6817	5	ACPP
CRE2	61.4255	1	ACPP
CRE2	57.2987	2	ACPP
CRE2	62.5985	3	ACPP
CRE2	74.1422	4	ACPP
CRE2	56.9292	5	ACPP
CRE3	61.8876	1	ACPP
CRE3	61.5259	2	ACPP
CRE3	75.2315	3	ACPP
CRE3	82.3993	4	ACPP
CRE3	66.7084	5	ACPP
CRE4	84.1553	1	ACPP
CRE4	67.0393	2	ACPP
CRE4	77.3433	3	ACPP
CRE4	88.35	4	ACPP
CRE4	60.94	5	ACPP
CRE5	76.7308	1	ACPP
CRE5	68.9062	2	ACPP
CRE5	75.0943	3	ACPP
CRE5	78.1006	4	ACPP
CRE5	55.7923	5	ACPP
CRE6	75.6188	1	ACPP
CRE6	66.8785	2	ACPP
CRE6	83.8906	3	ACPP
CRE6	83.9968	4	ACPP
CRE6	62.4869	5	ACPP
FOXA1	51.9197	1	ACPP
FOXA1	41.8085	2	ACPP
FOXA1	56.0477	3	ACPP
FOXA1	62.2771	4	ACPP
FOXA1	49.054	5	ACPP
AAVS1 (-)	103.23	1	ACPP
AAVS1 (-)	102.199	2	ACPP
AAVS1 (-)	99.5206	3	ACPP
AAVS1 (-)	104.376	4	ACPP
AAVS1 (-)	73.3741	5	ACPP
Outside TAD (-)	103.952	1	ACPP
Outside TAD (-)	87.2638	2	ACPP
Outside TAD (-)	104.314	3	ACPP
Outside TAD (-)	99.3945	4	ACPP
Outside TAD (-)	87.0221	5	ACPP

## Sheet: Supp. Figure 10
Supplementary Figure 10a	Same data as Figure 5a
Sample	FOXA1 Expression (%)	Biological Replicate
CRE1	73.8822	1
CRE1	69.8068	2
CRE1	81.3912	3
CRE1	62.7276	4
CRE1	65.5913	5
CRE2	73.4153	1
CRE2	67.6126	2
CRE2	75.6294	3
CRE2	54.5242	4
CRE2	48.9181	5
CRE3	71.67	1
CRE3	71.2012	2
CRE3	48.0381	3
CRE3	73.8916	4
CRE3	82.0953	5
CRE4	76.5988	1
CRE4	77.6054	2
CRE4	83.8254	3
CRE4	67.9658	4
CRE4	71.4164	5
CRE5	91.2875	1
CRE5	78.9943	2
CRE5	55.0857	3
CRE5	75.9436	4
CRE5	80.3078	5
CRE6	88.8891	1
CRE6	68.7999	2
CRE6	51.2428	3
CRE6	77.0855	4
CRE6	79.8297	5
FOXA1 (+)	4.71485	1
FOXA1 (+)	5.78331	2
FOXA1 (+)	3.53014	3
FOXA1 (+)	2.7694	4
FOXA1 (+)	2.38341	5
AAVS1 (-)	107.2	1
AAVS1 (-)	108.006	2
AAVS1 (-)	101.672	3
AAVS1 (-)	94.6627	4
AAVS1 (-)	107.471	5
Outside TAD (-)	103.822	1
Outside TAD (-)	91.0831	2
Outside TAD (-)	94.7263	3
Outside TAD (-)	101.34	4
Outside TAD (-)	95.5104	5
Inside TAD #1 (-)	101.574	1
Inside TAD #1 (-)	96.7693	2
Inside TAD #1 (-)	95.2648	3
Inside TAD #1 (-)	83.3518	4
Inside TAD #1 (-)	90.0318	5
Inside TAD #2 (-)	106.546	1
Inside TAD #2 (-)	107.902	2
Inside TAD #2 (-)	108.959	3
Inside TAD #2 (-)	102.448	4
Inside TAD #2 (-)	104.267	5
Inside TAD #3 (-)	99.0414	1
Inside TAD #3 (-)	86.0705	2
Inside TAD #3 (-)	109.063	3
Inside TAD #3 (-)	87.733	4
Inside TAD #3 (-)	95.7534	5
CRE1 + CRE2	51.3727	1
CRE1 + CRE2	52.0145	2
CRE1 + CRE2	54.6952	3
CRE1 + CRE2	55.2597	4
CRE1 + CRE2	44.0377	5
CRE2 + CRE4	51.8655	1
CRE2 + CRE4	44.7365	2
CRE2 + CRE4	51.1053	3
CRE2 + CRE4	49.0445	4
CRE2 + CRE4	51.1776	5
CRE4 + CRE1	52.7071	1
CRE4 + CRE1	50.3203	2
CRE4 + CRE1	62.9196	3
CRE4 + CRE1	57.9335	4
CRE4 + CRE1	50.3278	5
Intra-TAD (-) #1 + #2	79.1856	1
Intra-TAD (-) #1 + #2	78.5895	2
Intra-TAD (-) #1 + #2	157.919	3
Intra-TAD (-) #1 + #2	78.542	4
Intra-TAD (-) #1 + #2	83.8954	5
Intra-TAD (-) #2 + #3	83.1506	1
Intra-TAD (-) #2 + #3	85.8449	2
Intra-TAD (-) #2 + #3	82.4518	3
Intra-TAD (-) #2 + #3	84.0075	4
Intra-TAD (-) #2 + #3	85.8725	5
Intra-TAD (-) #3 + #1	81.4773	1
Intra-TAD (-) #3 + #1	97.5261	2
Intra-TAD (-) #3 + #1	76.1465	3
Intra-TAD (-) #3 + #1	90.2	4
Intra-TAD (-) #3 + #1	85.6913	5
